# Supplementary material for: Increased expression of the TLR7/9 signaling pathways in chronic active EBV infection
Source: Front Pediatr. 2022 Dec 21;10:1091571. doi: 10.3389/fped.2022.1091571 (PMC9811674; doi:10.3389/fped.2022.1091571)
Supplement: Supplementary file 1 [file Table1.xlsx]

## Sheet: Sheet1
Supplementary Table 1 Clinical characteristics of EBV-infected patients
	Dignosis	Gender	Age	Fever	Lymphadenopathy	Hepatomegaly	Liver Dysfunction	Splenomegaly
P1	IM	Female	4Y	Yes	Postive	Negative	No	Negative
P2	IM	Male	2Y	Yes	Postive	Postive	No	Negative
P3	IM	Female	9Y	Yes	Negative	Negative	Yes	Postive
P4	IM	Female	5Y	Yes	Postive	Postive	No	Negative
P5	IM	Female	4Y	Yes	Postive	Postive	No	Postive
P6	IM	Male	6Y	Yes	Postive	Postive	Yes	Postive
P7	IM	Male	4Y	Yes	Postive	Postive	No	Postive
P8	IM	Male	2Y	Yes	Postive	Negative	No	Negative
P9	IM	Male	3Y	Yes	Postive	Postive	Yes	Negative
P10	IM	Male	11Y	Yes	Postive	Postive	Yes	Negative
P11	IM	Female	1Y	Yes	Postive	Negative	No	Negative
P12	IM	Male	2Y	Yes	Postive	Postive	No	Negative
P13	IM	Male	10Y	Yes	Postive	Postive	Yes	Postive
P14	IM	Male	7Y	Yes	Postive	Negative	No	Negative
P15	IM	Female	4Y	Yes	Postive	Postive	Yes	Postive
P16	IM	Male	10Y	Yes	Postive	Negative	Yes	Negative
P17	IM	Male	4Y	Yes	Postive	Postive	No	Postive
P18	IM	Female	6Y	Yes	Postive	Negative	Yes	Postive
P19	IM	Male	5Y	Yes	Postive	Postive	Yes	Negative
P20	IM	Female	5Y	Yes	Postive	Postive	Yes	Negative
P21	CAEBV	Male	11Y	Yes	Postive	Negative	No	Positive Megalosplenia
P22	CAEBV	Male	5Y	Yes	Postive	Postive	Yes	Postive
P23	CAEBV	Female	5Y	Yes	Postive	Negative	No	Negative
P24	CAEBV	Male	3Y	Yes	Postive	Negative	No	Negative
P25	CAEBV	Male	1Y	Yes	Postive	Postive	Yes	Postive
P26	CAEBV	Female	4Y	Yes	Postive	Negative	No	Negative
P27	CAEBV	Male	9Y	Yes	Postive	Postive	Yes	Postive
P28	CAEBV	Male	8Y	Yes	Postive	Postive	Yes	Postive
P29	CAEBV	Male	11Y	Yes	Negative	Postive	Yes	Postive
P30	CAEBV	Female	13Y	Yes	Negative	Positive	Yes	Positive Megalosplenia
