# Supplementary material for: Increased expression of the TLR7/9 signaling pathways in chronic active EBV infection
Source: Front Pediatr. 2022 Dec 21;10:1091571. doi: 10.3389/fped.2022.1091571 (PMC9811674; doi:10.3389/fped.2022.1091571)
Supplement: Supplementary file 2 [file Table2.xlsx]

## Sheet: Sheet1
Supplementary Table 2 Laboratory Features of EBV-infected patients
	Dignosis	EBV VCA IgM	EBV VCA IgG	EBV DNA (PBMC)	Alanine Aminotransferase (ALT 9-50U/L)	Aspartate Aminotransferase (AST 15-40U/L）
P1	IM	positive	80.21	1060000	-	40
P2	IM	positive	104.09	2530	33	48
P3	IM	positive	13.2	12300	257	298
P4	IM	positive	61.38	3790	59	61
P5	IM	positive	116.66	102000	55	46
P6	IM	positive	99.17	12300	109	64
P7	IM	positive	41.81	1920000	22	37
P8	IM	positive	24.47	875000	29	55
P9	IM	positive	18.61	2960000	218	238
P10	IM	positive	8.77	17000	313	263
P11	IM	positive	147.56	132000	14	30
P12	IM	positive	156.75	11300	27	37
P13	IM	positive	164.64	82600	45	72
P14	IM	positive	169.59	158000	38	47
P15	IM	positive	76.2	339000	144	144
P16	IM	positive	40.68	89300	585	95
P17	IM	positive	66.97	2030	42	17
P18	IM	positive	45.04	2140000	95	97
P19	IM	positive	104.54	495000	57	69
P20	IM	positive	133.73	1900000	49	59
P21	CAEBV	negative	>200	1150000	79	78
P22	CAEBV	positive	200	15400000	153	110
P23	CAEBV	negative	108.18	5300	33	17
P24	CAEBV	negative	184.6	542000	19	38
P25	CAEBV	negative	＜2	1150000	22	45
P26	CAEBV	negative	114	1560	11	18
P27	CAEBV	negative	>200	10400000	43	48
P28	CAEBV	negative	131.66	77100	50	48
P29	CAEBV	negative	193.97	1820000	132	254
P30	CAEBV	negative	>200	209000	301	498
